# Supplementary material for: Quantitative assessment of acetabular bone defects: A study of 50 computed tomography data sets
Source: PLoS One. 2019 Oct 17;14(10):e0222511. doi: 10.1371/journal.pone.0222511 (PMC6797127; doi:10.1371/journal.pone.0222511)
Supplement: S1 File — In columns A and B, the case numbers (1 to 50) alongside with the internal identifiers are listed. In columns C to F, the volume of the native pelvis in each sector is listed in mm3 for each case. In columns G to J, the volume of the defect pelvis in each sector is listed in mm3 for each case. In columns K to N, absolute bone volume loss in each sector in mm3 is listed. In columns O to R, relative bone volume loss in each sector (in relation to the native volume in each sector) in % is listed. In columns S to V, absolute new bone formation in each sector in mm3 is listed. In columns W to Z, relative new bone formation in each sector (in relation to the native volume in each sector) in % is listed. (XLSX) [file pone.0222511.s001.xlsx]

## Sheet: Bone_Vol_Sectors
		Volume Native Pelvis (mm³)				Volume Defect Pelvis (mm³)				Volume Bone loss (mm³)				Bone Loss relative to Native (%)				Volume Bone Formation (mm³)				Formation relative to Native (%)
	Hemipelvis	Cranial	Anterior	Posterior	Medial	Cranial	Anterior	Posterior	Medial	Cranial	Anterior	Posterior	Medial	Cranial	Anterior	Posterior	Medial	Cranial	Anterior	Posterior	Medial	Cranial	Anterior	Posterior	Medial
1	01_Rizz_ri	30115.6	9625.28	22387.7	13662.2	31752.4	8624.75	18674.8	4599.64	6914.38	3507.18	6174.54	10778.1	22.9595	36.4371	27.58	78.8899	8550.87	2506.64	2462.08	1715.43	28.3935	26.0423	10.9974	12.556
2	01_Rizz_le	32223.7	10255.9	23648.3	12352.8	30195.9	5057.48	23242.5	7512.09	7647.21	7761.69	2481.96	7695.38	23.7317	75.6804	10.4953	62.2967	5619.93	2563.15	2076.15	2854.94	17.4404	24.992	8.77929	23.1117
3	01_Ll_le	42951.9	16415.5	31795.4	18735.9	8385.55	15946.8	26802.2	1858.85	38903.5	10917.6	12695	18731.3	90.5747	66.5079	39.9273	99.9752	4338.14	10448.6	7702.07	1854.19	10.1	63.651	24.2239	9.89643
4	01_LMU_le	49389.9	20521.4	36233.2	23197.5	30277.8	28375.4	22575.4	3993.65	33352.4	1855.12	24729.3	22110.8	67.5288	9.03994	68.2505	95.3158	14239.7	9708.85	11071.3	2907.42	28.8311	47.3109	30.5557	12.5333
5	02_LMU_le	33148.7	11871.1	26296.7	14301.7	22563.4	4518.65	18731.2	10259.8	16451.5	7642.04	12049.8	10298.6	49.6293	64.375	45.8224	72.0094	5865.95	289.726	4484.23	6256.9	17.6959	2.4406	17.0525	43.7494
6	02_Rizz_le	46226.2	18793.9	34018.7	19672.5	22483.5	14925.7	18439.8	2270.45	29423.5	5104.4	20677.8	19351.2	63.6511	27.1599	60.7835	98.3671	5681.97	1235.68	5098.85	1949.36	12.2917	6.57492	14.9884	9.90905
7	03_LMU_le	47417.7	18703.5	34480.2	21671.2	16693.2	20149.6	32031.7	18947	34748.3	5822.25	4771.86	8056.66	73.2814	31.1291	13.8394	37.1768	4024.38	7267.8	2322.72	5331.34	8.48709	38.8579	6.7364	24.601
8	03_LMU_ri	45476.4	19016.2	34945.2	22551	5261.31	14087.2	22168.4	3064.14	44426.6	10440.6	19155.2	22066.1	97.6915	54.9038	54.8148	97.8496	4210.86	5510.84	6378.9	2579.34	9.25945	28.9797	18.254	11.4378
9	03_Rizz_le	39433	15293.1	26172.6	11489.6	16203.4	12039.3	22377.6	14192.2	27414.9	7267.79	4916.86	6811.82	69.5226	47.5232	18.7863	59.2868	4185.12	4013.6	1121.23	9514.55	10.6132	26.2444	4.28397	82.8102
10	03_Rizz_ri	37215.5	14043.3	27996.4	14167.6	14017	9808.83	20171.4	4808.09	27106.3	6892.24	10859	13230.9	72.8361	49.0786	38.787	93.3883	3907.66	2657.59	3034.23	3870.9	10.5001	18.9243	10.8379	27.3221
11	04_Ll_le	54797.1	20065.5	42568.6	26493.6	29256.3	16841.7	29427.3	6774.54	29757.3	5053.44	22305.7	20579.6	54.3046	25.1847	52.3994	77.6777	4216.05	1828.8	9164.17	860.669	7.69394	9.1141	21.528	3.24859
12	04_Rizz_le	62300.3	28795.4	44461	32071.4	51290.6	26051.2	40572.1	22829.2	16969.6	5332.41	6870.13	11568.7	27.2384	18.5183	15.452	36.0718	5959.45	2587.97	2979.1	2327.77	9.56567	8.98743	6.70047	7.2581
13	06_LMU_le	34756.2	12197.6	22574.4	17131.3	38234.2	11998.5	10567.2	5528.73	7372.68	5566.16	14827.9	13739.7	21.2126	45.6331	65.6843	80.2021	10850.8	5366.96	2820.29	2137.42	31.2199	44	12.4933	12.4767
14	07_Ll_ri	46042.9	19161.2	35168.1	24448.2	30200.6	14877.3	29524.8	15247.4	17763.9	6021.77	6342.37	11437.7	38.5813	31.4269	18.0344	46.7835	1921.91	1737.91	699.763	2237.07	4.17417	9.06992	1.98976	9.15021
15	07_LMU_le	41958	17521.3	29332.1	18470	24467.3	9785.08	15930	889.052	20002.8	8655.84	16735	17642.7	47.6734	49.4017	57.0535	95.5213	2512.3	920.048	3334.39	61.786	5.98764	5.25101	11.3677	0.334522
16	07_Rizz_le	36894.8	14740.8	27721.4	18817.4	29049	16069.3	30386.8	18587.1	12529	1791.85	1929.6	2754.02	33.9588	12.1557	6.96067	14.6355	4683.27	3120.41	4595.27	2524.05	12.6936	21.1686	16.5766	13.4134
17	07_Wrzb_le	75701.2	32164.1	48318	26836.4	64878.9	31468.3	36445.1	9487.84	19110.4	4960.83	19950.8	20452	25.2445	15.4235	41.2905	76.2099	8288.51	4264.34	8079.9	3102.87	10.949	13.2581	16.7223	11.5622
18	08_Wrzb_le	44390.4	20035.3	33864.5	22886.5	43427.9	18301.4	20381.8	13525.1	7232.35	2769.47	15566.9	9781.73	16.2926	13.823	45.9683	42.7402	6270.16	1035.97	2085.12	420.075	14.125	5.17072	6.15725	1.83547
19	09_LMU_ri	34356.3	13052.9	23299.5	13811	30323.9	10114.8	22992.7	3395.72	4785.85	6351.08	3856.76	12201.5	13.9301	48.6563	16.553	88.3463	754.063	3412.14	3548.5	1786.63	2.19483	26.1408	15.23	12.9363
20	10_Rizz_ri	62350.9	25430.6	44944.8	31252.2	58984.5	20822.9	45819.5	22130	8247.65	7188.77	3901.08	9580.57	13.2278	28.2682	8.67972	30.6557	4882.01	2581.8	4775.5	459.174	7.82989	10.1523	10.6253	1.46925
21	11_Wrzb_le	39296.4	17800.8	28994	15838.3	15528.1	20132.7	27343.8	7839.15	31370.8	5215.54	5751.71	11336.4	79.8311	29.2995	19.8376	71.5758	7602.06	7547.77	4100.39	3338.02	19.3454	42.4013	14.1422	21.0756
22	12_LMU_ri	55741.2	23362.2	41700.5	28418	49141.1	9586.06	38353	12317.2	11124.4	14698.7	8310.73	16540.7	19.9572	62.9165	19.9295	58.2049	4525.02	923.066	4963.85	440.613	8.1179	3.9511	11.9036	1.55047
23	12_Wrzb_le	48810.1	21278.5	35737.7	24656.8	34412.3	12629	17594.9	7209.79	15512.4	13866.2	19194.4	18121.5	31.7812	65.1656	53.709	73.4947	1114.44	5216.17	1051.84	674.298	2.28321	24.5138	2.94322	2.73473
24	13_LMU_ri	59869.6	26086	47365.1	29959.6	44481.4	21683	23409.6	14064.4	27710	6878.36	28355.3	19143.5	46.2839	26.368	59.8653	63.8978	12320.6	2474.97	4400.05	3248.76	20.579	9.48772	9.28965	10.8438
25	14_LMU_le	54947.9	22215.9	39572.2	23257.6	35691.3	22866.4	33848.5	4067.8	27003.6	7823.28	8692.4	22316.2	49.144	35.2147	21.9659	95.952	7746.48	8473.93	2970.15	3126.86	14.0979	38.1435	7.50565	13.4444
26	17_LMU_ri	62496	24128.7	43152.9	27599.3	43685.6	16422.8	29966.5	11742.7	25046.4	14628.6	18370.1	22015.9	40.0768	60.6274	42.5697	79.7696	6236.34	6922.56	5182.8	6158.18	9.97877	28.6901	12.0103	22.3128
27	20_LMU_ri	40496.7	15631.6	29006.6	18915.4	22667.3	14483.2	28444.8	16014.7	25984	5159.3	3516.63	7267.17	64.1632	33.0056	12.1236	38.4193	8154.9	4010.39	2954.21	4367.07	20.1372	25.6556	10.1846	23.0874
28	26_LMU_le	60436	22275.6	41824.9	18025.4	61063.4	21215.5	23006.3	11437	6482.65	5386.36	33234.9	9351.98	10.7265	24.1805	79.4621	51.8821	7111.58	4326.62	14415.6	2763.93	11.7671	19.4231	34.4665	15.3335
29	28_LMU_ri	54945.4	23190.2	36956.7	28017.4	45529	24354.2	35302.4	8641.63	14686.5	3607.61	5636.14	19693.1	26.7294	15.5566	15.2506	70.2889	5269.8	4770.77	3981.61	317.293	9.59099	20.5723	10.7737	1.13248
30	30_LMU_le	40151.6	17723.3	29111.1	20281.4	10693.8	5397.27	10878.5	9133.89	29797.2	13062.4	23252.3	12986.8	74.2118	73.7019	79.8744	64.0332	339.645	735.837	5019.9	1839.6	0.845907	4.15181	17.2439	9.07038
31	31_LMU_le	65587.5	26970.8	49201.8	33164.8	44032.1	15661.4	26512	13677	25264.5	13326.7	29693.9	20055.6	38.5204	49.4117	60.3513	60.4725	3708.4	2016.7	7003.22	568.427	5.65413	7.47735	14.2337	1.71394
32	32_LMU_ri	48904.5	17778	36430.1	19391	46878.2	15166.5	37466.8	7864.53	5267.46	7433.62	3016.6	13549.8	10.7709	41.8136	8.28052	69.8763	3241.62	4821.59	4054.16	2022.3	6.62848	27.1211	11.1286	10.4291
33	37_LMU_ri	42233.6	16845.5	31833.3	20370.1	10604.2	8268.92	20622	6670.59	36658.5	14785.6	22728	19337.2	86.7993	87.772	71.3968	94.9293	5029.91	6209.09	11515.6	5637.48	11.9097	36.859	36.1748	27.6753
34	38_LMU_le	37928.4	13884.9	27105.4	14521.2	9711.61	8707.12	12795.1	678.706	32006.9	10037.9	20198.1	14521.2	84.3878	72.2939	74.5166	100	3789.22	4860.21	5888.59	678.706	9.99048	35.0036	21.7248	4.6739
35	17_Wrzb_ri	49900.5	19172.7	37789.9	24518.2	35554.3	14029.4	20717	10307.7	15649.9	5540.33	18093.7	14956.1	31.3623	28.897	47.8798	61	1303.35	396.863	1020.88	746.03	2.6119	2.06994	2.70145	3.04276
36	36_LMU_ri	39882.2	16674.7	31814.6	21983.6	30533.3	20953	18717	9903.82	12338.2	1451.37	23587.4	17051.6	30.9365	8.70406	74.1403	77.5649	2990.36	5728.68	10489.8	4971.39	7.49798	34.3556	32.9718	22.6141
37	19_Wrzb_le	64395.1	26221.8	44180.4	26759.8	21789.1	22131.9	33454.4	528.348	45989	12913	18639.6	26389.4	71.4169	49.2452	42.1897	98.6159	3383.01	8822.8	7912.01	157.579	5.25352	33.6468	17.9084	0.588865
38	33_LMU_le	40241.1	16063.6	29525.8	17865	33183.8	13029.4	24595	7517.9	8062.48	5086.78	9850.74	12872	20.0354	31.6666	33.3632	72.0515	1004.75	2052.64	4919.88	2525.66	2.49683	12.7782	16.663	14.1374
39	10_Wrzb_ri	40200.7	16198.4	28618.9	20706.2	8751.88	17253.1	28103	20348.6	34736.4	3808.13	4019.8	7360.07	86.4075	23.5093	14.0459	35.5453	3287.7	4862.94	3504.48	7002.73	8.17821	30.0211	12.2453	33.8195
40	15_Wrzb_ri	43552.6	18764.4	37937.7	21436.2	16036.8	24806.5	39571.7	39365.8	30369.4	6648.31	3176.5	3315.88	69.7305	35.4305	8.37293	15.4686	2852.99	12690.3	4810.01	21246.4	6.55067	67.63	12.6787	99.1145
41	19_LMU_ri	55657.1	25657.5	40357.5	32245.1	42785	16165.7	31713.3	27153.5	15617	10890.8	9286.76	5825.35	28.0592	42.4468	23.0113	18.0658	2745.79	1399.05	642.765	734.504	4.9334	5.45278	1.59268	2.27788
42	02_LMU_ri	30231.3	12811.6	24566.2	14772.9	6395.29	4503.48	12390.1	1289.65	25413.4	9183.58	18788	14419.8	84.0632	71.6815	76.4792	97.6095	1577.36	875.398	6611.9	936.254	5.21763	6.83284	26.9147	6.33763
43	31_LMU_ri	64156.9	27077.8	49099.4	35890	65798.9	24222.1	43350	21883.7	9807.48	4411.5	12322.7	14081.2	15.2867	16.292	25.0975	39.2343	11450.3	1555.23	6179.09	76.269	17.8473	5.74356	12.5849	0.212508
44	04_LMU_ri	38159	16498.5	29481.4	20287.4	1388.01	8191.76	11083.4	3400.59	37373.4	10542.3	21079	19326.6	97.9411	63.8987	71.4994	95.2642	602.263	2235.13	2681	2439.78	1.5783	13.5475	9.09386	12.0261
45	27_LMU_le	40262.1	13002.5	29651.1	14701.6	40954	6485.23	21979	10695.3	5217.18	6980.44	8380.35	5788.85	12.958	53.6852	28.2632	39.3756	5908.99	462.71	708.215	1782.57	14.6763	3.55861	2.3885	12.125
46	01_Wrzb_ri	28395.3	10706	21403.4	12276.2	27760	6062.61	14756.5	6192.53	7135.72	6468.62	11535.8	9550.28	25.1299	60.4206	53.8972	77.7949	6500.32	1825.42	4889.07	3466.55	22.8922	17.0504	22.8425	28.2379
47	06_LMU_ri	34383.7	11932.2	22256.7	19111.4	15693.9	8651.29	3088.11	1552.23	23224.5	5377.32	20816.7	18223.3	67.5449	45.0655	93.53	95.3531	4534.25	2095.91	1648	664.018	13.1872	17.5651	7.40453	3.47445
48	14_Wrzb_ri	39707.5	18496.8	31712.7	24269.3	21392.5	8636.22	11711.2	0	23687.4	12814.3	28208.7	24269.3	59.6547	69.2787	88.9506	100	5372.56	2953.4	8207.16	0	13.5303	15.9671	25.8797	0
49	39_LMU_ri	42575.2	16509.6	30049.6	19000.8	24468.8	7494.8	37136	4417.1	20950.7	11905.2	3857.4	16406.5	49.2088	72.1108	12.8368	86.3466	2844.68	2890.41	10942.2	1822.92	6.68154	17.5074	36.4137	9.59395
50	40_LMU_le	41364.7	14836	30372.5	20514.7	29628.1	13529.9	31355.2	13743.3	18344.6	4433.65	15451.2	15252.7	44.3484	29.8843	50.8724	74.3499	6608.22	3127.94	16433.9	8481.96	15.9755	21.0834	54.1078	41.3458
