# Supplementary material for: Quantitative assessment of acetabular bone defects: A study of 50 computed tomography data sets
Source: PLoS One. 2019 Oct 17;14(10):e0222511. doi: 10.1371/journal.pone.0222511 (PMC6797127; doi:10.1371/journal.pone.0222511)
Supplement: S4 File — ). In both sheets, in columns A and B, the case numbers (1 to 50) alongside with the internal identifiers are listed. In sheet 1, columns C to G, the new bone formation (ml) in each sector and in total is listed in ml for each case. Below the single measurement values, the median, 25th percentile, 75th percentile, minimum and maximum values are shown, as well as the mean and standard deviations for new bone formation in each sector and for overall new bone formation. In sheet 2, columns C to F, the bone volume loss (%) in each sector relative to the native bone volume in each sector is listed. Below the single measurement values, the median, 25th percentile, 75th percentile, minimum and maximum values are shown, as well as the mean and standard deviations for new bone formation in each sector. (XLSX) [file pone.0222511.s004.xlsx]

## Sheet: Bone_Form_Abs
New bone formation (absolute values in ml)
		Bone formation, absolute (ml)
	Hemipelvis	Cranial	Anterior	Posterior	Medial	Total
1	01_Rizz_ri	8.55087	2.50664	2.46208	1.71543	15.235
2	01_Rizz_le	5.61993	2.56315	2.07615	2.85494	13.1142
3	01_Ll_le	4.33814	10.4486	7.70207	1.85419	24.343
4	01_LMU_le	14.2397	9.70885	11.0713	2.90742	37.9272
5	02_LMU_le	5.86595	0.289726	4.48423	6.2569	16.8968
6	02_Rizz_le	5.68197	1.23568	5.09885	1.94935	13.9659
7	03_LMU_le	4.02438	7.2678	2.32272	5.33134	18.9462
8	03_LMU_ri	4.21087	5.51084	6.3789	2.57934	18.6799
9	03_Rizz_le	4.18512	4.0136	1.12123	9.51455	18.8345
10	03_Rizz_ri	3.90766	2.65759	3.03423	3.8709	13.4704
11	04_Ll_le	4.21605	1.8288	9.16417	0.860669	16.0697
12	04_Rizz_le	5.95945	2.58797	2.9791	2.32777	13.8543
13	06_LMU_le	10.8508	5.36696	2.82029	2.13742	21.1755
14	07_Ll_ri	1.92191	1.73791	0.699763	2.23707	6.59665
15	07_LMU_le	2.5123	0.920048	3.33439	0.061786	6.82852
16	07_Rizz_le	4.68327	3.12041	4.59527	2.52405	14.923
17	07_Wrzb_le	8.28851	4.26433	8.0799	3.10287	23.7356
18	08_Wrzb_le	6.27016	1.03597	2.08512	0.420075	9.81132
19	09_LMU_ri	0.754063	3.41214	3.5485	1.78663	9.50134
20	10_Rizz_ri	4.88201	2.5818	4.7755	0.459174	12.6985
21	11_Wrzb_le	7.60206	7.54777	4.10039	3.33802	22.5882
22	12_LMU_ri	4.52502	0.923066	4.96385	0.440613	10.8525
23	12_Wrzb_le	1.11444	5.21617	1.05184	0.674298	8.05675
24	13_LMU_ri	12.3206	2.47497	4.40005	3.24876	22.4443
25	14_LMU_le	7.74648	8.47393	2.97015	3.12686	22.3174
26	17_LMU_ri	6.23634	6.92256	5.1828	6.15818	24.4999
27	20_LMU_ri	8.1549	4.01039	2.95421	4.36707	19.4866
28	26_LMU_le	7.11158	4.32662	14.4156	2.76394	28.6177
29	28_LMU_ri	5.2698	4.77077	3.98161	0.317293	14.3395
30	30_LMU_le	0.339645	0.735837	5.0199	1.8396	7.93498
31	31_LMU_le	3.7084	2.0167	7.00322	0.568427	13.2967
32	32_LMU_ri	3.24162	4.82159	4.05416	2.0223	14.1397
33	37_LMU_ri	5.02991	6.20909	11.5156	5.63748	28.3921
34	38_LMU_le	3.78923	4.86021	5.88859	0.678706	15.2167
35	17_Wrzb_ri	1.30335	0.396863	1.02088	0.74603	3.46712
36	36_LMU_ri	2.99036	5.72868	10.4898	4.97139	24.1803
37	19_Wrzb_le	3.38301	8.8228	7.91201	0.157579	20.2754
38	33_LMU	1.00475	2.05264	4.91988	2.52566	10.5029
39	10_Wrzb_ri	3.2877	4.86294	3.50448	7.00273	18.6578
40	15_Wrzb_ri	2.85299	12.6903	4.81001	21.2464	41.5997
41	19_LMU_ri	2.74579	1.39905	0.642765	0.734504	5.52211
42	02_LMU_ri	1.57736	0.875398	6.6119	0.936254	10.0009
43	31_LMU_ri	11.4503	1.55523	6.17909	0.076269	19.2608
44	04_LMU_ri	0.602263	2.23513	2.681	2.43978	7.95817
45	27_LMU_le	5.90899	0.46271	0.708215	1.78256	8.86248
46	01_Wrzb_ri	6.50032	1.82542	4.88907	3.46655	16.6814
47	06_LMU_ri	4.53425	2.09591	1.648	0.664018	8.94217
48	14_Wrzb_ri	5.37256	2.9534	8.20716	0	16.5331
49	39_LMU_ri	2.84468	2.89041	10.9422	1.82292	18.5002
50	40_LMU_le	6.60822	3.12794	16.4339	8.48196	34.652
Min		0.339645	0.289726	0.642765	0	3.46712
25th percentile		2.95602	1.80354	2.78547	0.720554	10.3774
Median		4.52963	2.92191	4.53975	2.18724	15.6524
75th percentile		6.3277	5.25387	6.70973	3.37016	21.461
Max		14.2397	12.6903	16.4339	21.2464	41.5997
Mean		5.0024	3.80687	5.13872	2.93976	16.8877
Std		3.01312	2.83133	3.52312	3.4316	8.09881

## Sheet: Bone_Form_Rel
New bone formation (relative to native bone volume in %)
		Bone formation relative to native bone volume (%)
	Hemipelvis	Cranial	Anterior	Posterior	Medial
1	01_Rizz_ri	28.3935	26.0423	10.9974	12.556
2	01_Rizz_le	17.4404	24.992	8.77929	23.1117
3	01_Ll_le	10.1	63.651	24.2239	9.89643
4	01_LMU_le	28.8311	47.3109	30.5557	12.5333
5	02_LMU_le	17.6959	2.4406	17.0525	43.7494
6	02_Rizz_le	12.2917	6.57492	14.9884	9.90905
7	03_LMU_le	8.48709	38.8579	6.7364	24.601
8	03_LMU_ri	9.25945	28.9797	18.254	11.4378
9	03_Rizz_le	10.6132	26.2444	4.28397	82.8102
10	03_Rizz_ri	10.5001	18.9243	10.8379	27.3221
11	04_Ll_le	7.69394	9.1141	21.528	3.24859
12	04_Rizz_le	9.56567	8.98743	6.70047	7.2581
13	06_LMU_le	31.2199	44	12.4933	12.4767
14	07_Ll_ri	4.17417	9.06992	1.98976	9.15021
15	07_LMU_le	5.98764	5.25101	11.3677	0.334522
16	07_Rizz_le	12.6936	21.1686	16.5766	13.4134
17	07_Wrzb_le	10.949	13.2581	16.7223	11.5622
18	08_Wrzb_le	14.125	5.17072	6.15725	1.83547
19	09_LMU_ri	2.19483	26.1408	15.23	12.9363
20	10_Rizz_ri	7.82989	10.1523	10.6253	1.46925
21	11_Wrzb_le	19.3454	42.4013	14.1422	21.0756
22	12_LMU_ri	8.1179	3.9511	11.9036	1.55047
23	12_Wrzb_le	2.28321	24.5138	2.94322	2.73473
24	13_LMU_ri	20.579	9.48772	9.28965	10.8438
25	14_LMU_le	14.0979	38.1435	7.50565	13.4444
26	17_LMU_ri	9.97877	28.6901	12.0103	22.3128
27	20_LMU_ri	20.1372	25.6556	10.1846	23.0874
28	26_LMU_le	11.7671	19.4231	34.4665	15.3335
29	28_LMU_ri	9.59099	20.5723	10.7737	1.13248
30	30_LMU_le	0.845907	4.15181	17.2439	9.07038
31	31_LMU_le	5.65413	7.47735	14.2337	1.71394
32	32_LMU_ri	6.62848	27.1211	11.1286	10.4291
33	37_LMU_ri	11.9097	36.859	36.1748	27.6753
34	38_LMU_le	9.99048	35.0036	21.7248	4.6739
35	17_Wrzb_ri	2.6119	2.06994	2.70145	3.04276
36	36_LMU_ri	7.49798	34.3556	32.9718	22.6141
37	19_Wrzb_le	5.25352	33.6468	17.9084	0.588865
38	33_LMU	2.49683	12.7782	16.663	14.1374
39	10_Wrzb_ri	8.17821	30.0211	12.2453	33.8195
40	15_Wrzb_ri	6.55067	67.63	12.6787	99.1145
41	19_LMU_ri	4.9334	5.45278	1.59268	2.27788
42	02_LMU_ri	5.21763	6.83284	26.9147	6.33763
43	31_LMU_ri	17.8473	5.74356	12.5849	0.212508
44	04_LMU_ri	1.5783	13.5475	9.09386	12.0261
45	27_LMU_le	14.6763	3.55861	2.3885	12.125
46	01_Wrzb_ri	22.8922	17.0504	22.8425	28.2379
47	06_LMU_ri	13.1872	17.5651	7.40453	3.47445
48	14_Wrzb_ri	13.5303	15.9671	25.8797	0
49	39_LMU_ri	6.68154	17.5074	36.4137	9.59395
50	40_LMU_le	15.9755	21.0834	54.1078	41.3458
Min		0.845907	2.06994	1.59268	0
25th percentile		6.40992	8.60991	9.01522	3.19713
Median		9.98463	19.1737	12.5391	11.5
75th percentile		14.2629	29.2401	19.0725	22.3881
Max		31.2199	67.63	54.1078	99.1145
Mean		11.2016	21.2919	15.4843	15.7128
Std		7.05217	15.3314	10.5186	18.8341
