# Supplementary material for: Quantitative assessment of acetabular bone defects: A study of 50 computed tomography data sets
Source: PLoS One. 2019 Oct 17;14(10):e0222511. doi: 10.1371/journal.pone.0222511 (PMC6797127; doi:10.1371/journal.pone.0222511)
Supplement: S6 File — Correlations with 0.5 ≤ R < 0.7 are color-coded in green, correlations with 0.7 ≤ R < 0.9 in yellow, and correlations with 0.9 ≤ R in pink, whereby obvious correlations between absolute and relative bone loss, as well as between absolute and relative new bone formation are grayed out. (XLS) [file pone.0222511.s006.xls]

## Sheet: Correlation coefficients
Variable 1	Variable 2	R-Value
AbsVolLoss Cran	AbsVolLoss Ant	0.334509
AbsVolLoss Cran	AbsVolLoss Post	0.277658			Correlation definitions
AbsVolLoss Cran	AbsVolLoss Med	0.42945			Moderate correlation	0.5 ≤ R < 0.7 and -0.5 > R ≥ -0.7
AbsVolLoss Cran	RelVolLoss Cran	0.9208			High correlation	0.7 ≤ R < 0.9 and -0.7 > R ≥ -0.9
AbsVolLoss Cran	RelVolLoss Ant	0.209469			Very high correlation	0.9 ≤ R and -0.9 ≥ R
AbsVolLoss Cran	RelVolLoss Post	0.240451
AbsVolLoss Cran	RelVolLoss Med	0.355972			Parameter abbreviations
AbsVolLoss Cran	AbsBoneForm Cran	-0.0806242			Abbreviation	Parameter
AbsVolLoss Cran	AbsBoneForm Ant	0.4795			AbsVolLoss Cran	Absolute bone volume loss Cranial
AbsVolLoss Cran	AbsBoneForm Post	0.180994			AbsVolLoss Ant	Absolute bone volume loss Anterior
AbsVolLoss Cran	AbsBoneForm Med	0.212279			AbsVolLoss Post	Absolute bone volume loss Posterior
AbsVolLoss Cran	RelBoneForm Cran	-0.159592			AbsVolLoss Med	Absolute bone volume loss Medial
AbsVolLoss Cran	RelBoneForm Ant	0.389686			RelVolLoss Cran	Relative bone volume loss Cranial
AbsVolLoss Cran	RelBoneForm Post	0.143924			RelVolLoss Ant	Relative bone volume loss Anterior
AbsVolLoss Cran	RelBoneForm Med	0.153325			RelVolLoss Post	Relative bone volume loss Posterior
AbsVolLoss Cran	Ovality	0.529085			RelVolLoss Med	Relative bone volume loss Medial
AbsVolLoss Cran	LCE angle	-0.587301			AbsBoneForm Cran	Absolute new bone formation Cranial
AbsVolLoss Ant	AbsVolLoss Post	0.249306			AbsBoneForm Ant	Absolute new bone formation Anterior
AbsVolLoss Ant	AbsVolLoss Med	0.381911			AbsBoneForm Post	Absolute new bone formation Posterior
AbsVolLoss Ant	RelVolLoss Cran	0.270696			AbsBoneForm Med	Absolute new bone formation Medial
AbsVolLoss Ant	RelVolLoss Ant	0.816354			RelBoneForm Cran	Relative new bone formation Cranial
AbsVolLoss Ant	RelVolLoss Post	0.210339			RelBoneForm Ant	Relative new bone formation Anterior
AbsVolLoss Ant	RelVolLoss Med	0.296563			RelBoneForm Post	Relative new bone formation Posterior
AbsVolLoss Ant	AbsBoneForm Cran	-0.368531			RelBoneForm Med	Relative new bone formation Medial
AbsVolLoss Ant	AbsBoneForm Ant	0.0340509
AbsVolLoss Ant	AbsBoneForm Post	0.0426828
AbsVolLoss Ant	AbsBoneForm Med	-0.130394
AbsVolLoss Ant	RelBoneForm Cran	-0.39797
AbsVolLoss Ant	RelBoneForm Ant	-0.0394481
AbsVolLoss Ant	RelBoneForm Post	0.019967
AbsVolLoss Ant	RelBoneForm Med	-0.141736
AbsVolLoss Ant	Ovality	0.00211462
AbsVolLoss Ant	LCE angle	-0.175174
AbsVolLoss Post	AbsVolLoss Med	0.616718
AbsVolLoss Post	RelVolLoss Cran	0.193004
AbsVolLoss Post	RelVolLoss Ant	0.0981788
AbsVolLoss Post	RelVolLoss Post	0.901624
AbsVolLoss Post	RelVolLoss Med	0.458277
AbsVolLoss Post	AbsBoneForm Cran	0.126363
AbsVolLoss Post	AbsBoneForm Ant	-0.0677716
AbsVolLoss Post	AbsBoneForm Post	0.473118
AbsVolLoss Post	AbsBoneForm Med	-0.24173
AbsVolLoss Post	RelBoneForm Cran	-0.0150195
AbsVolLoss Post	RelBoneForm Ant	-0.163457
AbsVolLoss Post	RelBoneForm Post	0.36474
AbsVolLoss Post	RelBoneForm Med	-0.302822
AbsVolLoss Post	Ovality	0.11152
AbsVolLoss Post	LCE angle	-0.118168
AbsVolLoss Med	RelVolLoss Cran	0.252091
AbsVolLoss Med	RelVolLoss Ant	0.151888
AbsVolLoss Med	RelVolLoss Post	0.516091
AbsVolLoss Med	RelVolLoss Med	0.759893
AbsVolLoss Med	AbsBoneForm Cran	0.0974178
AbsVolLoss Med	AbsBoneForm Ant	0.177129
AbsVolLoss Med	AbsBoneForm Post	0.3762
AbsVolLoss Med	AbsBoneForm Med	-0.367423
AbsVolLoss Med	RelBoneForm Cran	-0.0797355
AbsVolLoss Med	RelBoneForm Ant	0.0250641
AbsVolLoss Med	RelBoneForm Post	0.273333
AbsVolLoss Med	RelBoneForm Med	-0.445359
AbsVolLoss Med	Ovality	-0.0155728
AbsVolLoss Med	LCE angle	-0.298267
RelVolLoss Cran	RelVolLoss Ant	0.340542
RelVolLoss Cran	RelVolLoss Post	0.301715
RelVolLoss Cran	RelVolLoss Med	0.395178
RelVolLoss Cran	AbsBoneForm Cran	-0.17374
RelVolLoss Cran	AbsBoneForm Ant	0.365754
RelVolLoss Cran	AbsBoneForm Post	0.116507
RelVolLoss Cran	AbsBoneForm Med	0.253337
RelVolLoss Cran	RelBoneForm Cran	-0.116155
RelVolLoss Cran	RelBoneForm Ant	0.384894
RelVolLoss Cran	RelBoneForm Post	0.188908
RelVolLoss Cran	RelBoneForm Med	0.245351
RelVolLoss Cran	Ovality	0.643639
RelVolLoss Cran	LCE angle	-0.614478
RelVolLoss Ant	RelVolLoss Post	0.263862
RelVolLoss Ant	RelVolLoss Med	0.430468
RelVolLoss Ant	AbsBoneForm Cran	-0.381743
RelVolLoss Ant	AbsBoneForm Ant	-0.0791301
RelVolLoss Ant	AbsBoneForm Post	-0.0284833
RelVolLoss Ant	AbsBoneForm Med	-0.0625309
RelVolLoss Ant	RelBoneForm Cran	-0.189219
RelVolLoss Ant	RelBoneForm Ant	0.022869
RelVolLoss Ant	RelBoneForm Post	0.109576
RelVolLoss Ant	RelBoneForm Med	0.0179129
RelVolLoss Ant	Ovality	0.102791
RelVolLoss Ant	LCE angle	-0.198577
RelVolLoss Post	RelVolLoss Med	0.584116
RelVolLoss Post	AbsBoneForm Cran	0.0293746
RelVolLoss Post	AbsBoneForm Ant	-0.129857
RelVolLoss Post	AbsBoneForm Post	0.370567
RelVolLoss Post	AbsBoneForm Med	-0.231043
RelVolLoss Post	RelBoneForm Cran	0.0551577
RelVolLoss Post	RelBoneForm Ant	-0.114777
RelVolLoss Post	RelBoneForm Post	0.392358
RelVolLoss Post	RelBoneForm Med	-0.245586
RelVolLoss Post	Ovality	0.242354
RelVolLoss Post	LCE angle	-0.197368
RelVolLoss Med	AbsBoneForm Cran	-0.020792
RelVolLoss Med	AbsBoneForm Ant	0.115928
RelVolLoss Med	AbsBoneForm Post	0.301655
RelVolLoss Med	AbsBoneForm Med	-0.287876
RelVolLoss Med	RelBoneForm Cran	0.0542162
RelVolLoss Med	RelBoneForm Ant	0.150731
RelVolLoss Med	RelBoneForm Post	0.381362
RelVolLoss Med	RelBoneForm Med	-0.240534
RelVolLoss Med	Ovality	0.0297485
RelVolLoss Med	LCE angle	-0.282725
AbsBoneForm Cran	AbsBoneForm Ant	0.185491
AbsBoneForm Cran	AbsBoneForm Post	0.202347
AbsBoneForm Cran	AbsBoneForm Med	0.00482691
AbsBoneForm Cran	RelBoneForm Cran	0.880906
AbsBoneForm Cran	RelBoneForm Ant	0.164163
AbsBoneForm Cran	RelBoneForm Post	0.116954
AbsBoneForm Cran	RelBoneForm Med	-0.010919
AbsBoneForm Cran	Ovality	-0.113166
AbsBoneForm Cran	LCE angle	0.274842
AbsBoneForm Ant	AbsBoneForm Post	0.239827
AbsBoneForm Ant	AbsBoneForm Med	0.486822
AbsBoneForm Ant	RelBoneForm Cran	0.118428
AbsBoneForm Ant	RelBoneForm Ant	0.934868
AbsBoneForm Ant	RelBoneForm Post	0.181582
AbsBoneForm Ant	RelBoneForm Med	0.374889
AbsBoneForm Ant	Ovality	0.292664
AbsBoneForm Ant	LCE angle	-0.0515511
AbsBoneForm Post	AbsBoneForm Med	0.103467
AbsBoneForm Post	RelBoneForm Cran	0.0816164
AbsBoneForm Post	RelBoneForm Ant	0.181898
AbsBoneForm Post	RelBoneForm Post	0.941301
AbsBoneForm Post	RelBoneForm Med	0.0242317
AbsBoneForm Post	Ovality	-0.012306
AbsBoneForm Post	LCE angle	0.0208955
AbsBoneForm Med	RelBoneForm Cran	0.0513933
AbsBoneForm Med	RelBoneForm Ant	0.509063
AbsBoneForm Med	RelBoneForm Post	0.13176
AbsBoneForm Med	RelBoneForm Med	0.944256
AbsBoneForm Med	Ovality	0.40263
AbsBoneForm Med	LCE angle	-0.108558
RelBoneForm Cran	RelBoneForm Ant	0.236749
RelBoneForm Cran	RelBoneForm Post	0.132484
RelBoneForm Cran	RelBoneForm Med	0.102683
RelBoneForm Cran	Ovality	-0.00448375
RelBoneForm Cran	LCE angle	0.255337
RelBoneForm Ant	RelBoneForm Post	0.215384
RelBoneForm Ant	RelBoneForm Med	0.443725
RelBoneForm Ant	Ovality	0.350334
RelBoneForm Ant	LCE angle	-0.0449046
RelBoneForm Post	RelBoneForm Med	0.0893506
RelBoneForm Post	Ovality	0.0446405
RelBoneForm Post	LCE angle	-0.0502714
RelBoneForm Med	Ovality	0.305709
RelBoneForm Med	LCE angle	-0.0468224
Ovality	LCE angle	-0.399603
AbsVolLoss Cran	CoR_Total Distance	0.656679
AbsVolLoss Ant	CoR_Total Distance	-0.199098
AbsVolLoss Post	CoR_Total Distance	0.0014515
AbsVolLoss Med	CoR_Total Distance	0.27672
RelVolLoss Cran	CoR_Total Distance	0.64649
RelVolLoss Ant	CoR_Total Distance	-0.10282
RelVolLoss Post	CoR_Total Distance	0.0381218
RelVolLoss Med	CoR_Total Distance	0.304119
AbsBoneForm Cran	CoR_Total Distance	0.0575617
AbsBoneForm Ant	CoR_Total Distance	0.400533
AbsBoneForm Post	CoR_Total Distance	0.173921
AbsBoneForm Med	CoR_Total Distance	0.271305
RelBoneForm Cran	CoR_Total Distance	0.122861
RelBoneForm Ant	CoR_Total Distance	0.404381
RelBoneForm Post	CoR_Total Distance	0.198775
RelBoneForm Med	CoR_Total Distance	0.196898
Ovality	CoR_Total Distance	0.692329
LCE angle	CoR_Total Distance	-0.572133
CoR_Total Distance	Medial-Lateral distance	-0.29585
CoR_Total Distance	Anterior-Posterior distance	-0.300138
CoR_Total Distance	Cranial-distal distance	0.89192
AbsVolLoss Cran	Medial-Lateral distance	-0.267828
AbsVolLoss Cran	Anterior-Posterior distance	-0.167978
AbsVolLoss Cran	Cranial-distal distance	0.75655
AbsVolLoss Ant	Medial-Lateral distance	0.318265
AbsVolLoss Ant	Anterior-Posterior distance	0.444378
AbsVolLoss Ant	Cranial-distal distance	-0.151336
AbsVolLoss Post	Medial-Lateral distance	-0.242919
AbsVolLoss Post	Anterior-Posterior distance	-0.589516
AbsVolLoss Post	Cranial-distal distance	-0.238128
AbsVolLoss Med	Medial-Lateral distance	0.0488818
AbsVolLoss Med	Anterior-Posterior distance	-0.366809
AbsVolLoss Med	Cranial-distal distance	0.147199
RelVolLoss Cran	Medial-Lateral distance	-0.155653
RelVolLoss Cran	Anterior-Posterior distance	-0.154911
RelVolLoss Cran	Cranial-distal distance	0.737862
RelVolLoss Ant	Medial-Lateral distance	0.410133
RelVolLoss Ant	Anterior-Posterior distance	0.410492
RelVolLoss Ant	Cranial-distal distance	-0.0745403
RelVolLoss Post	Medial-Lateral distance	-0.156018
RelVolLoss Post	Anterior-Posterior distance	-0.657766
RelVolLoss Post	Cranial-distal distance	-0.222894
RelVolLoss Med	Medial-Lateral distance	0.218348
RelVolLoss Med	Anterior-Posterior distance	-0.263238
RelVolLoss Med	Cranial-distal distance	0.181845
AbsBoneForm Cran	Medial-Lateral distance	-0.0772242
AbsBoneForm Cran	Anterior-Posterior distance	-0.249743
AbsBoneForm Cran	Cranial-distal distance	0.0713827
AbsBoneForm Ant	Medial-Lateral distance	0.114897
AbsBoneForm Ant	Anterior-Posterior distance	0.0427793
AbsBoneForm Ant	Cranial-distal distance	0.471116
AbsBoneForm Post	Medial-Lateral distance	-0.0707183
AbsBoneForm Post	Anterior-Posterior distance	-0.268607
AbsBoneForm Post	Cranial-distal distance	-0.0325212
AbsBoneForm Med	Medial-Lateral distance	-0.100734
AbsBoneForm Med	Anterior-Posterior distance	0.0374135
AbsBoneForm Med	Cranial-distal distance	0.389662
RelBoneForm Cran	Medial-Lateral distance	0.0305899
RelBoneForm Cran	Anterior-Posterior distance	-0.231749
RelBoneForm Cran	Cranial-distal distance	0.124828
RelBoneForm Ant	Medial-Lateral distance	0.200403
RelBoneForm Ant	Anterior-Posterior distance	0.112319
RelBoneForm Ant	Cranial-distal distance	0.480694
RelBoneForm Post	Medial-Lateral distance	0.0331433
RelBoneForm Post	Anterior-Posterior distance	-0.254679
RelBoneForm Post	Cranial-distal distance	-0.00128669
RelBoneForm Med	Medial-Lateral distance	-0.0630398
RelBoneForm Med	Anterior-Posterior distance	0.143173
RelBoneForm Med	Cranial-distal distance	0.305697
Ovality	Medial-Lateral distance	-0.0551981
Ovality	Anterior-Posterior distance	-0.351909
Ovality	Cranial-distal distance	0.668527
LCE angle	Medial-Lateral distance	0.279481
LCE angle	Anterior-Posterior distance	0.237853
LCE angle	Cranial-distal distance	-0.506205
Medial-Lateral distance	Anterior-Posterior distance	0.375364
Medial-Lateral distance	Cranial-distal distance	-0.204748
Anterior-Posterior distance	Cranial-distal distance	-0.0606139
